# Supplementary material for: Significant geographical differences in prevalence of mutations associated with Plasmodium falciparum and Plasmodiumvivax drug resistance in two regions from Papua New Guinea
Source: Malar J. 2015 Oct 9;14:399. doi: 10.1186/s12936-015-0879-9 (PMC4600278; doi:10.1186/s12936-015-0879-9)
Supplement: Supplementary file 1 — 10.1186/s12936-015-0879-9 Sequences of PCR primers. [file 12936_2015_879_MOESM1_ESM.xlsx]

## Sheet: Sheet1
Table S1. Sequences of PCR primers
Gene	Primer	Sequence 5'-->3'	Tm	Size fragment (bp)
pfcrt	pfcrt_Pfbis	CTTGTCGACCTTAACAGAT	50	519
	pfcrt_PR	GGCATCTAACATGGATATAG	49.8
	pfcrt_NF	AGGTGGAGGTTCTTGTCTTG	56.8	192
	pfcrt_NR	AAGTTGTGAGTTTCGGATGTT	56.3
pfmdr1	pfmdr1_1PF	CAGTATCAAAGAAGAGGTTG	49.9	599
	pfmdr1_1PR	TACATATGACACCACAAACA	50.3
	pfmdr1_1NF	TGTGCTGTATTATCAGGAGGAA	57.4	429
	pfmdr1_1NR	AATTAACGGAAAAACGCAAG	57
	pfmdr1_2PF	TCTCATTTCATAATGCTCTT	50	1134
	pfmdr1_2PR	AGCAGCAAACTTACTAACAC	49.9
	pfmdr1_2NF	GCGGAGTTTTTGCATTTAGT	57.1	940
	pfmdr1_2NR	TCTTCCAATGTTGCATCTTC	56.2
pfdhfr	pfdhfr_PF	TGATGGAACAAGTCTGC	50.3	1028
	pfdhfr_PR	ACTTTGTTTATTTCCATTCA	49.9
	pfdhfr_NF	TGTGCATGTTGTAAGGTTGA	56.1	574
	pfdhfr_NR	GATACTCATTTTCATTTATTTCTGGA	57.1
pfdhps	pfdhps_PF	GATACCCGAATATAAGCAT	49.3	1124
	pfdhps_PR	ATCCACCTGAAAAGAAATAC	50.9
	pfdhps_NF	TGAACCTAAACGTGCTGTTC	56.4	755
	pfdhps_NR	GTTGATCCTTGTCTTTCCTCA	56.8
