# Supplementary material for: Significant geographical differences in prevalence of mutations associated with Plasmodium falciparum and Plasmodiumvivax drug resistance in two regions from Papua New Guinea
Source: Malar J. 2015 Oct 9;14:399. doi: 10.1186/s12936-015-0879-9 (PMC4600278; doi:10.1186/s12936-015-0879-9)
Supplement: Supplementary file 2 — 10.1186/s12936-015-0879-9 Sequences of new LDR primers. [file 12936_2015_879_MOESM2_ESM.xlsx]

## Sheet: Sheet1
Table S2. Sequences of new LDR primers
Gene	Primer	Sequence 5'-->3'	FlexMAP microsphere set ID no.
pvdhfr	57Lctc-58R-61M	tacactttatcaaatcttacaatcGAAGTACCTCAGGTCGATGAT	3
	173F	acaaacaaacaaacattatcaaTGAAGTACTACAAATGCTTCATCT	92
pfdhfr	51I	caatttcatcattcattcatttcaAAGAGTATTACCATGGAAATGTAT	35
pfmdr1	N86	atcatacatacatacaaatctacaTTGGTGTAATATTAAAGAACATGA	10
	86Y	tcatcaatctttcaatttacttacTTGGTGTAATATTAAAGAACATGT	49
	184F	caatataccaatatcatcatttacGCCAGTTCCTTTTTAGGTTTATT	50
	S1034	aatcaatcttcattcaaatcatcaATGCAGCTTTATGGGGATTCA	16
	1034C	ctacttcatatactttatactacaATGCAGCTTTATGGGGATTCT	63
	N1042	tcattcatatacataccaattcatCCAAACCAATAGGCAAAACTATT	34
	D1246	tacactttatcaaatcttacaatcAATATATGTGATTATAACTTAAGAG	3
	1246Y	caattcatttaccaatttaccaatTAATATATGTGATTATAACTTAAGAT	7
	1246_com	phosphate-ATCTTAGAAACTTATTTTCAATAGT-biotin
