# Supplementary material for: Significant geographical differences in prevalence of mutations associated with Plasmodium falciparum and Plasmodiumvivax drug resistance in two regions from Papua New Guinea
Source: Malar J. 2015 Oct 9;14:399. doi: 10.1186/s12936-015-0879-9 (PMC4600278; doi:10.1186/s12936-015-0879-9)
Supplement: Supplementary file 3 — 10.1186/s12936-015-0879-9 Pfdhfr, pfdhps, pfcrt and pfmdr1 genotypes prevalence in all P. falciparum infections. [file 12936_2015_879_MOESM3_ESM.xlsx]

## Sheet: Sheet1
Table S3. Pfdhfr, pfdhps, pfcrt and pfmdr1 genotypes prevalence in all P. falciparum infections
			Total 2006 (%)	East Sepik 2006 (%)	Madang 2006 (%)	p value		Madang 2010 (%)	p value
pfdhfr genotyped samples			323	171	152			81
	codon 51	N	321 (99.4)	169 (98.8)	152 (100)	NS		81 (100)	-
		I	2 (0.6)	2 (1.2)	0	NS		0	-
	codon 59	C	41 (12.7)	36 (21.1)	5 (3.3)	<0.001		0	-
		R	311 (96.3)	159 (93.0)	152 (100)	NS		81 (100)	-
	codon 108	S	20 (6.2)	18 (10.5)	2 (1.3)	<0.001		0	-
		N	317 (98.1)	165 (96.5)	152 (100)	0.03		81 (100)	-
	codon 164	I	322 (99.7)	170 (99.4)	152 (100)	NS		81 (100)	-
		L	1 (0.3)	1 (0.6)	0	NS		0	-
pfdhps genotyped samples			323	173	150			78
	codons 436-437	SA	295 (91.3)	165 (95.4)	146 (87.3)	NS		54 (69.2)	<0.001
		SG	19 (5.9)	12 (6.9)	7 (4.7)	NS		27 (34.6)	<0.001
		FG	2 (0.6)	2 (1.2)	0	NS		0	-
	codon 540	K	321 (99.4)	171 (98.8)	150 (100)	NS		64 (82.1)	<0.001
		E	5 (1.5)	4 (2.3)	1 (0.7)	NS		15 (19.2)	<0.001
	codon 581	A	322 (9.7)	172 (99.4)	150 (100)	NS		78 (100)	NS
		G	1 (0.3)	1 (0.6)	0	NS		2 (2.6)	NS
	codon 613	A	323 (100)	173 (100)	150 (100)	NS		78 (100)	-
		S	1 (0.3)	1 (0.6)	0	NS		0	-
pfcrt genotyped samples			330	176	154			81
	codons 72 to 76	CVMNK	88 (26.7)	67 (38.1)	21 (13.6)	<0.001		1 (1.2)	0.002
		SVMNT	291 (88.2)	146 (83.0)	145 (94.2)	0.002		80 (98.8)	NS
		CVIET	2 (0.6)	2 (1.1)	0	NS		0
pfmdr1 genotyped samples			322	168	154			73
	codon 86	N	41 (12.7)	23 (13.7)	18 (11.7)	NS		3 (4.1)	NS
		Y	306 (95.0)	158 (94.0)	148 (96.1)	NS		73 (100)	NS
	codon 184	Y	318 (98.8)	166 (98.8)	152 (98.7)	NS		72 (98.6)	NS
		F	27 (8.4)	21 (12.5)	6 (3.9)	0.005		2 (2.7)	NS
	codon 1034	S	321 (99.7)	167 (99.4)	154 (100)	NS		73 (100)	-
		C	1 (0.3)	1 (0.6)	0	NS		0	-
	codon 1042	N	316 (98.1)	164 (97.6)	152 (98.7)	NS		71 (97.3)	NS
		D	15 (4.7)	12 (7.1)	3 (1.9)	0.03		3 (4.1)	NS
	codon 1246	D	321 (99.7)	167 (99.4)	154 (100)	NS		73 (100)	-
		Y	1 (0.3)	1 (0.6)	0	NS		0	-
